# Supplementary material for: The Effectiveness of Early Enteral Nutrition on Clinical Outcomes in Critically Ill Sepsis Patients: A Systematic Review
Source: Nutrients. 2023 Jul 19;15(14):3201. doi: 10.3390/nu15143201 (PMC10383540; doi:10.3390/nu15143201)
Supplement: Supplementary file 1 [file nutrients-15-03201-s001.zip]

Archive with 1 entries (1 files):
- nutrients-2521325-supplementary.pdf
